# Supplementary material for: Medication Reconciliation: An Educational Module
Source: MedEdPORTAL. 2019 Nov 1;15:10852. doi: 10.15766/mep_2374-8265.10852 (PMC6952281; doi:10.15766/mep_2374-8265.10852)
Supplement: Supplementary file 1 — A. Medication Reconciliation Slides.pptx B. Embedded ARS Questions.docx C. Pre-Post Assessment.docx D. Pre-Post Assessment Answers and References.docx [file mep-15-10852-s001.zip]

Archive with 5 entries (5 files):
- _Educational_Summary_Report_10852.pdf
- A. Medication Reconciliation Slides.pptx
- B. Embedded ARS Questions.docx
- C. Pre-Post Assessment.docx
- D. Pre-Post Assessment Answers and References.docx
